# Supplementary material for: Comparing In Vitro Virucidal Efficacy of Commercially Available Mouthwashes Against Native High-Risk Human Papillomavirus Types 16 and 18
Source: Microorganisms. 2025 Mar 25;13(4):734. doi: 10.3390/microorganisms13040734 (PMC12029689; doi:10.3390/microorganisms13040734)
Supplement: Supplementary file 1 [file microorganisms-13-00734-s001.zip]

Archive with 1 entries (1 files):
- microorganisms-3486743-supplementary.pdf
